# Supplementary material for: Clinical and Genetic Spectrum of ANO3-Related Dystonia with Treatment Responses in a Chinese Cohort
Source: Genes (Basel). 2026 Jun 17;17(6):703. doi: 10.3390/genes17060703 (PMC13299146; doi:10.3390/genes17060703)
Supplement: Supplementary file 1 [file genes-17-00703-s001.zip]

Archive with 2 entries (2 files):
- genes-4312598-supplementary file 1.pdf
- genes-4312598-supplementary file 2.xlsx
