# Supplementary material for: Clinical and Genetic Spectrum of ANO3-Related Dystonia with Treatment Responses in a Chinese Cohort
Source: Genes (Basel). 2026 Jun 17;17(6):703. doi: 10.3390/genes17060703 (PMC13299146; doi:10.3390/genes17060703)
Supplement: Supplementary file 1 [file genes-17-00703-s001.zip › genes-4312598-supplementary file 2.xlsx]

## Sheet: Sheet1
Supplementary materials flie 2: Table S5: Detailed variant-level information, inclusion/exclusion criteria, and secondary WES findings for individuals carrying ANO3 variants
Patient code	Diagnosis	Variant	Transcript	Genomic Position (GRCh37)	Variant type	ACMG Classification	ACMG Evidence	CADD	MAF-All	MAF-EAS	Include/Exclude	Trios Analysis or Other Tested Family Members	Result of Trios Analysis	Result of Other Tested Family Members	Other mutations 1	Genetic Origin	Other mutations 2	Genetic Origin	Other mutations 3	Genetic Origin	Other mutations 4	Genetic Origin
Case 1	DYT	c.182A>C	NM_031418	11:26463600-A-C	Missense	VUS	PM1 PM2 PP2 BP6	D (19.22)	108/1614082 (6.69E-05)	19/44898 (4.23E-04)	Include	/	/	/	PSEN1 NM_000021: c.932A>G(VUS:PM1+PM2+PP3)	/	ITPR1 NM_002222 c.3707A>C(VUS:PM2)
Case 2	DYT	c.182A>C	NM_031418	11:26463600-A-C	Missense	VUS	PM1 PM2 PP2 BP6	D (19.22)	108/1614082 (6.69E-05)	19/44898 (4.23E-04)	Include	/	/	/	/	/
Case 3	DYT	c.730A>G	NM_031418	11:26547219-A-G	Missense	VUS	PM2 PP2	D (21.40)	6/1610222 (3.73E-06)	2/44654 (4.48E-05)	Include	/	/	/	CCDC88C NM_001080414 c.1391G>A (VUS:PM2)	/
Case 4	DYT	c.860G>A	NM_031418	11:26552874-G-A	Missense	VUS	PM2 PP2 PP3	D (31.00)	5/1603422 (3.12E-06)	0/44124 (0)	Include	/	/	/	PRRT2 (NM_001256442） c.236C>T (Likely Benign:PM1+PM2+BP4+BP6)	/	ADH1C (NM_000669)c.121-3T>C(VUS:PM2+BP4)
Case 5	DYT	c.982C>T	NM_031418	11:26558958-C-T	Missense	VUS	PP2 BP4	D (24.80)	32/1612858 (1.98E-05)	27/44872 (6.02E-04)	Include	/	/	/	CAMTA1 NM_015215) c.2817C>A(VUS:PM1+PM2+BP1)	/
Case 6	DYT	c.982C>T	NM_031418	11:26558958-C-T	Missense	VUS	PP2 BP4	D (24.80)	32/1612858 (1.98E-05)	27/44872 (6.02E-04)	Include	√	Paternal Origin / Hyperactive Fingers	/	KMT2B (NM_014727） c.4078T>C(VUS:PM1+PP3+BP1)	Paternal	TENM4 (NM_001098816) c.7900C> A(VUS:PM2)	Maternal
Case 7	DYT	c.1127A>G	NM_031418	11:26563588-A-G	Missense	VUS	PM2 PP2 PP3	D (29.50)	7/1612506 (4.34E-06)	7/44846 (1.56E-04)	Include	√	Paternal origin / Asymptomatic	/	SETX (NM_015046) c.5003A>T(VUS:PM2)	Paternal	CLCN2 (NM_004366) c.1930C>T (VUS: PM1+PP3)	Maternal
Case 8	DYT	c.1202G>T	NM_031418	11:26569010-G-T	Missense	LP	PM1 PM2 PP2 PP3	D (31.00)	4/1611850(2.48E-06)	4/44776(8.93E-05)	Include	√	Paternal origin / Asymptomatic	/	GNAL NM_182978) c.266_283dup(Likely Benign:BP4+BP7)	Maternal
Case 9	DYT	c.1577T>C	NM_031418	11:26620451-T-C	Missense	VUS	PM1 PM2 PP2 BP4	D (21.30)	6/1613966 (3.72E-06)	2/44864 (4.46E-05)	Include	Testing of the son and grandson of proband has been completed		/	SOX18 NM_018419) c.911C>A(Benign:BS1+BS2+BP4+BP6)	unknown	ATP1A3 NM_152296 c.2689-11C>T (Likely Benign:PM2+BP7+BP6)
Case 10	DYT	c.1712A>G	NM_031418	11:26621137-A-G	Missense	LP	PM1 PM2 PP2 PP3	D (28.10)	1/1614104 (6.20E-07)	0/44866 (0)	Include	Testing for the mother, son, and daughter of the proband has been completed.	The mother does not carry the mutation	Daughter heterozygous	ATP1A3 NM_152296 c.2419-7C>T(Benign:BA1+BS2+BP4+BP6)	Daughter and son heterozygous
Case 11	DYT	c.1943A>G	NM_031418	11:26655820-A-G	Missense	P	PS2 PM1 PM2 PP2 PP3	D (25.90)	1/1613826 (6.20E-07)	0/44850 (0)	Include	√	The parents do not carry the mutation	/	LRRK2 (NM_198578) c.483G>A (VUS:PM1+PM2+BP4)	Paternal
Case 12	DYT	c.1955C>G	NM_031418	11:26655832-C-G	Missense	LP	PM1 PM2 PP2 PP3	D (26.90)	1/1613258 (6.20E-07)	0/44836 (0)	Include	√	Paternal origin / Asymptomatic	/	MME NM_007289.4 c.1094G>A (VUS:PM2+PP3+BP1)	Paternal	SLC20A2 NM_001257180.2 c.295G>A (VUS:PM1+PM2+PP3+BP1)	Paternal
Case 13	DYT	c.2189A>C	NM_031418	11:26663490-A-C	Missense	VUS	PM1 PM2 PP2	D (22.70)	-	-	Include	√	Maternal origin/Asymptomatic	/	TMEM151A NM_153266 c.994G>A (VUS:PM2+BP4)	Maternal
Case 14	DYT	c.2426T>C	NM_031418	11:26664879-T-C	Missense	LP	PM1 PM2 PP2 PP3	D (29.80)	-	-	Include	/	/	/	DCTN1 (NM_004082 c.377C>T(VUS:PM1+PM2) c.376G>T(VUS:PM1+PM2+BP4)	/
Case 15	DYT	c.2549G>A	NM_031418	11:26669376-G-A	Missense	LP	PM1 PM2 PP2 PP3	D (31.00)	-	-	Include	√	Maternal origin/Asymptomatic	/	MTMR14 NM_001077525) c.1597G>A(VUS:PM1+PM2)	unknown
Case 16	DYT	c.2828A>G	NM_031418	11:26681873-A-G	Missense	VUS	PM1 PM2 PP2 BP4	D (18.18)	2/1613614 (1.24E-06)	0/44870 (0)	Include	√	Maternal origin/Asymptomatic	/	ALDH18A1 NM_002860 c.2329C>A(VUS:PM1+PM2)	Maternal	SQSTM1 (NM_003900) c.673+10G>C(Likely Benign:PM2+BP4+BP6)	Paternal	TRPM7 (NM_017672) c.1635+4T> C(Benign:PM2+BS2+BP4+BP6)	Paternal
Case 17	non-DYT-Chorea	c.1328C>T	NM_031418	11:26574834-C-T	Missense	LP	PM1 PM2 PP2 PP3	D (29.90)	-	-	Include	Testing for the sister, and daughter of the proband has been completed.		sister heterozygous/ Asymptomatic	PNKD NM_015488 c.16G>T(VUS:PM1+PM2+PP3)	unknown
Case 18	DYT	c.-11G>T	NM_031418	11-26353812-G-T	Splicing	B	BA1 BS2 BP7	D (15.46)	517/1613954(0.0003)	506/44844(0.01128)	Exclude: MAF＞0.005（gnomAD-EAS）	Testing for the daughter of the proband has been completed.		/	GCK NM_000162 c.1116G>C (VUS:PM2+PP3+BP1)	unknown	GIGYF2 NM_001103146 c.3069C>G (VUS:PM1+PP2)		SNCA NM_000345 c.287A>G (Likely benign:PM1+PM2+PP2+BP4+BP6)
Case 19	DYT	c.-11G>T	NM_031418	11-26353812-G-T	Splicing	B	BA1 BS2 BP7	D (15.46)	517/1613954(0.0003)	506/44844(0.01128)	Exclude:MAF＞0.005（gnomAD-EAS）	/	/	/	NR4A2：NM_006186: c.711C>A (Likely Benign:BP4+BP7)	unknown
Case 20	DYT	c.1033-99T>C	NM_031418	11-26563395-T-C	Splicing	B	BA1 BS2 BP7	T (8.092)	15762/1146662(0.01375)	242/37492(0.006455)	Exclude:MAF＞0.005（gnomAD-All）	/	/	/	CAPN3 NM_000070 c.2050+3G>A (VUS:PM2+BP4)	unknown	MORC2 (NM_001303256) c.2124G>T(Likely Benign:PP2+BP4+BP6)	unknown
Case 21	DYT	c.58C>T	NM_001313726.2	11-26210781-C-T	Missense	B	BA1+BS2+BP6	T (5.879)	12948 /984950(0.01315)	0/8816(0.000)	Exclude:MAF＞0.005（gnomAD-All）	/	/	/	SPTAN1 NM_001130438:c.3781T>C (VUS: PM1+PM2+PP2+BP6)		CAMTA1 NM_015215: c.982G>A (VUS: BP1)
Case 22	DYT	c.68A>C	NM_001313726.2	11-26463486-A-C	Missense	VUS	PM2 PP2	T (1.05)	-	-	Exclude:CADD＜15	√	Paternal origin / Asymptomatic		ATP1A3 NM_152296.5 c.2264-16C>T(Benign:BA1+BS2+BP7+BP6)		PSAP NM_002778.4 c.565C>T(Likely Benign:PM1+PM2+BS1+BP4+BP6)
Case 23	DYT	c.68A>C	NM_001313726.2	11-26463486-A-C	Missense	VUS	PM2 PP2	T (1.05)	-	-	Exclude:CADD＜15	/	/	/	/
Case 24	DYT	c.133G>A	NM_031418	11-26463551-G-A	Missense	VUS	PM1 PM2 PP2 BP4	T (6.749)	9/1614070(0.000005576)	3/44880(0.00006684)	Exclude:CADD＜15	Testing for the daughter of the proband has been completed.		Daughter heterozygous/ Asymptomatic	POLG (NM_001126131 c.1243T>A (Likely benign:PM1+PM2+BP1+BP4)	Daughter heterozygous/ Asymptomatic
Case 25	DYT	c.181C>T	NM_001313726.2	11-26331218-C-T	Missense	VUS	PM2 PP2	T (7.703)	10/985300(0.00001015)	4/8804(0.0004543)	Exclude:CADD＜15	/	/	/	DRD5 NM_000798 c.217G>T (VUS:PM2)	unknown
Case 26	DYT	c.1531-19A>G	NM_031418	11-26620386-A-G	Splicing	VUS	PM2+BP7	T (13.45)	-	-	Exclude:CADD＜15	/	/	/	PSAP NM_002778 c.588C>T(LB: PM2+BS2+BP4+BP6+BP7)
Case 27	DYT	c.68A>C	NM_001313726.2	11-26463486-A-C	Missense	VUS	PM2	T (1.05)	-	-	Exclude:CADD＜15	√	Maternal origin/Asymptomatic		/
Case 28	DYT	c.68A>C	NM_001313726.2	11-26463486-A-C	Missense	VUS	PM2	T (1.05)	-	-	Exclude:CADD＜15	√	Maternal origin/Asymptomatic		/
Case 29	DYT	c.1531-3T>C	NM_031418	11-26620402-T-C	Splicing	B	BS1+BP4+BP6	T (8.054)	156/1611896(0.00009678)	147/44826(0.003279)	Exclude:CADD＜15	/	/	/	PNKD NM_022572 c.-4C>T (VUS: PM2+BP7)		PRRT2 NM_145239: c.1013-16C>T (VUS: PM2+BP6)		ATP1A3 NM_152296: c.2419-7C>T (Benign: BA1+BS2+BP4+BP6)
Case 30	non-DYT-ET	c.1531-3T>C	NM_031418	11-26620402-T-C	Splicing	B	BS1 BP4 BP6	T (8.054)	156/1611896(0.00009678)	147/44826(0.003279)	Exclude:CADD＜15	/	/	/	TTN NM_133379: c.13254T>G(Pathogenic:PVS1+PM2+PP3)	unknown
Case 31	non-DYT-PD	c.1531-3T>C	NM_031418	11-26620402-T-C	Splicing	B	BS1 BP4 BP6	T (8.054)	156/1611896(0.00009678)	147/44826(0.003279)	Exclude:CADD＜15	√	Paternal origin / Asymptomatic		TNPO3 (NM_012470) c.2650A>G(VUS:PM1+PM2)	Paternal	NOL3 NM_001276319 c.806-16T>C(VUS:PM2+BP7)	Maternal	KCNJ18 NM_001194958 c.845G>T (VUS:PM1+PM2+PP3)	Maternal
Case 32	non-DYT	c.1531-3T>C	NM_031418	11-26620402-T-C	Splicing	B	BS1 BP4 BP6	T (8.054)	156/1611896(0.00009678)	147/44826(0.003279)	Exclude:CADD＜15	/	/	/	CCNF NM_001761 c.163G>A (VUS:PM1+BP4)/ c.1378G>A(VUS:PM2)	unknown	SPTBN2 NM_006946 c.6266G>A(Likely benign:PM1+PM2+BP4+BP6)
Case 33	non-DYT	c.1032+11A>C	NM_031418	11-26559019-A-C	Splicing	VUS	PM2 BP7	T (9.104)	16/1610190(0.000009937)	15/44856(0.0003344)	Exclude:CADD＜15	Testing for the mother of the proband has been completed.	Maternal origin/Asymptomatic		BICD2 NM_001003800 c.421C>T (VUS:PM1+PM2)	The mother does not carry the mutation	LGI1 (NM_005097) c.1A>G (Likely Benign:PM2+BS2+PVS1+BP6)	The mother does not carry the mutation
Case 34	non-DYT	c.1531-14C>T	NM_031418	11-26620391-C-T	Splicing	VUS	PM2 BP7	T (2.264)	80/1605626(0.00004982)	0/44684(0.000)	Exclude:CADD＜15	√	Paternal origin / Asymptomatic		PSEN1 NM_000021) c.932A>G(VUS:PM1+PM2+PP3)	Maternal	CTBP1 (NM_001377192)c.988+3G>A(VUS:PM2+BP4)	Maternal
Case 35	DYT	c.771G>C	NM_031418	11-26552785-G-C	Missense	VUS	PM2 PP3	D (26.6)	7/1613996(0.000004337)	6/44848(0.0001338)	Exclude: other DYT gene P/LP variants	Testing for the mother of the proband has been completed.	The mother does not carry the mutation		THAP1 (NM_018105) c.63_66del (Pathogenic: PVS1+PM2+PP5)	Maternal
Case 36	DYT	c.1747A>G	NM_031418	11-26621172-A-G	Missense	VUS	PM2 BP4	D (22.5)	-	-	Exclude: other DYT gene P/LP variants	√	Paternal origin / Asymptomatic		THAP1 NM_018105 c.71+1G>A (Likely Pathogenic:PVS1+PM2)	Maternal	ACTB(NM_001101) c.124-7T>A (Benign: BA1+BS2+BP4+BP6)	Paternal	CACNA1G(NM_018896) c.2639+9G>A (VUS: PM2+BP4)	Paternal
Case 37	DYT	c.1246G>A	NM_031418	11-26569054-G-A	Missense	LB	PM1 PP2 PP3 BS2 BP6	D (31)	173/1611938(0.0001073)	3/44784(0.00006699)	Exclude: Likely Benign variant	/	/	/	GIGYF2 (NM_001103147 c.3695_3696delinsCGCAG(VUS: PM2+BP3) c.3697_3699delCAG(VUS: PM2+BP3)	unknown	ELOVL4 (NM_022726)c.-90G>C(Benign: BA1+BS2+BP7+BP6)	unknown	C9orf72 (NM_001256054)c.1149+9T>C (Benign:BS1+BS2+BP4+BP6)	unknown	MYOT (NM_006790) c.1025C>T (VUS: PM1+PM2+pp3)	unknown
Case 38	DYT	c.592-12T>C	NM_031418	11-26538362-T-C	Splicing	B	BS1 BS2 BP6	D (17.19)	96/1581768(0.00006069)	90/44590(0.002018)	Exclude: Benign variant	/	/	/	TTBK2：NM_173500 c.2831G>A(VUS:PM1+PP3+BP6)	unknown	LRRK2：NM_198578: c.1873C>T(VUS:PM1+PM2)	unknown
Case 39	DYT	c.592-12T>C	NM_031418	11-26538362-T-C	Splicing	B	BS1 BS2 BP6	D (17.19)	96/1581768(0.00006069)	90/44590(0.002018)	Exclude: Benign variant	√	Paternal origin / Asymptomatic		VPS16 NM_022575 c.2453C>T (VUS:PM2+BP1)	Paternal	SYNE1 (NM_182961) c.3395+13T>C (VUS:PM2+BP7)	Maternal
